# Supplementary material for: Targeted Editing and Phenotypic Profiling of CmOFP13 Mutants Reveal Its Role in Melon Fruit Morphogenesis
Source: Physiol Plant. 2025 Nov 29;177(6):e70641. doi: 10.1111/ppl.70641 (PMC12664293; doi:10.1111/ppl.70641)
Supplement: Supplementary file 4 — File S4: ppl70641‐sup‐0004‐FileS4.xlsx. [file PPL-177-e70641-s011.xlsx]

## Sheet: Hoja1
Targeted editing and phenotypic profiling of CmOFP13 mutants reveal its role in melon fruit morphogenesis
Carlos MAYOBRE, María José GONZALO, Montserrat VERGÉS, Guillem GUARDIA-BERSABÉ, Dídac JIMÉNEZ-SÁNCHEZ, Antonio Jose MONFORTE, Jordi GARCIA-MAS, Marta PUJOL
Supplementary File S4. Individualized in vitro melon plants, Cas9-targeted PCR result, edition predicted by Synthego® v3 and ploidy tested by flow cytometry. Plants having more than 50% editions are marked in dark green, plants having more than 25% are marked in pale green, plant selected as T0 for greenhouse is markerd in bold.
										Ploidy
Generation	Plant	CAS	Guide	Editions predicted by Synthego® v3 from sequencing data						2C	4C	8C	3C	6C
T0	1	+	g1	78% +0	5% +1	4% -1	2% -3				0.929901	0.0700989
T0	2	+	g2	55% +1	20% +2	22% -6					0.881169	0.118831
T0	3	+	g1	95% +0	3% -3						0.859795	0.140205
T0	4	+	g1	95% +0	3% -3						0.909666	0.0903342
T0	5	+	g2	54% +1	20% +2	23% -6					0.943723	0.0562771
T0	6	+	g1	91% +0	5% -3						0.889358	0.110642
T0	7	+	g1	90% +0	4% -2	1% +1					0.920533	0.0794669
T0	8	+	g1	95% +0	3% -3						0.780488	0.219512
T0	9	+	g1	88% +0	3% -3						0.888467	0.111533
T0	10	+	g2	23% -4	20% +1	20% -3	24% -9	4% -3			1
T0	11	+	g1	71% +0	9% -10	2% -13	2% -4	1% -25	1% -1		0.883184	0.116816
T0	12	+	g1	80% +0	7% -10	2% -13	2% -4				0.888688	0.111312
T0	13	+	g1	96% +0	2% -3						0.790826	0.209174
T0	15	+	g1	92% +0	4% -3						0.675263	0.324737
T0	16	+	g1	77% +0	8% -10	2% -13	2% -4	1% -1			0.910968	0.0890323
T0	17	+	g1	95% +0	3% -3						0.892074	0.107926
T0	18	+	g1	90% +0	5% -2						0.910503	0.0894972
T0	25	+	g2	57% +0	18% -23	22% -3					1
T0	26	+	g2	78% +0	21% -3						0.897338	0.102662
T0	27	+	g1	78% +0	21% -3						1
T0	28	+	g1	45% -3	40% +0	13% -2					1
T0	29	+	g1	69% +0	30% -3						1
T0	30	+	g1	78% +0	21% -3						1
T0	31	+	g1	65% +0	17% -3	16% -5					1
T0	32	+	g1	59% +0	21% -3	18% +1					0.920354	0.079646
T0	33	+	g1	60% +0	19% -3	18% -5					0.877333	0.122667
T0	34	+	g1	65% +0	33% -3						-	-
T0	35	+	g1	60% +0	19% -2	19% -3					0.880765	0.119235
T0	36	+	g1	64% +0	19% -3	15% -1					1
T0	37	+	g1	64% +0	19% -3	15% -1					0.788235	0.211765
T0	38	+	g1	63% +0	20% -3	15% -1					1
T0	39	+	g1	60% +0	19% -2	19% -3					1
T0	40	+	g1	63% +0	20% -3	15% -1					0.845455	0.154545
T0	41	+	g1	67% +0	27% -3	4% +1					1
T0	42	+	g1	61% +0	21% -3	16% -1					0.881356	0.118644
T0	43	+	g1	61% +0	21% -3	16% -1					1
T0	44	+	g1	60% +0	19% -3	18% -5					0.833333	0.166667
T0	45	+	g1	73% +0	26% -3						1
T0	46	+	g1	61% -3	19% +0	16% -1					1
T0	47	+	g1	70% +0	29% -3						0.907514	0.0924855
T0	48	+	g1	69% +0	30% -3						1
T0	49	+	g1	72% +0	27% -3						0.911765	0.0882353
T0	50	+	g1	40% -4	20% +0	19% -3	18% -10				0.869048	0.130952
T0	51	+	g1	38% +0	20% -3	18% -4	21% -10				1
T0	52	+	g1	50% -3	24% +0	23% +1					1
T0	53	+	g1	69% +0	28% -3	1% -2					0.884298	0.115702
T0	54	+	g2	52% +1	24% -1	21% -2					1
T0	55	+	g1	76% +0	23% -3						1
T0	56	+	g1	56% -3	25% +0	16% +1					1
T0	57	+	g1	79% +0	20% -3						0.831325	0.168675
T0	58	+	g1	78% +0	21% -3						0.735484	0.264516
T0	59	+	g1	85% +0	14% -3						1
T0	60	+	g2	71% +1	27% +0						1
T0	61	+	g2	65% +1	23% -6	9% +2					1
T0	62	+	g2	47% +0	16% +1	13% -1	12% -3				1
T0	63	+	g1	100% +0							-	-
T0	64	+	g2	76% +1	20% -6	2% +0					1
T0	65	+	g2	79% +1	19%-6						0.85461	0.14539
T0	89	+	g1	87% +0	7% -3						1
T0	90	+	g1	93% +0	4% -3						1
T0	93	+	g2	75% +1	22% -2						0.919908	0.0800915
T0	94	-	g1	94% +0	3% -3
T0	95	-	g1	96% +0	2% -3
T0	96	+	g1	97% +0	1% -3
T0	97	+	g1	94% +0	3% -3
T0	98	+	g1	91% +0	3% +1	2% -3
T0	99	+	g1	94% +0	3% -3
T0	100	+	g1	92% +0	2% -1	1% -3
T0	101	+	g1	92% +0	4% -3
T0	102	-	g1	96% +0	2% -3
T0	103	-	g1	92% +0	3% -1	1% -3
T1	ofp13+1_4n_1	+	g2	100% +1							1
T1	ofp13+1_4n_2	+	g2	100% +1							1
4n x 2n	ofp13+1_3n_1	+	g2	66% +1									0.865633	0.134367
4n x 2n	ofp13+1_3n_2	+	g2	66% +1									0.894129	0.105871
3n x 2n	ofp13+1_het_1	+	g2	48% +0	48% +1					0.443737	0.556263
3n x 2n	ofp13+1_het_2	-	g2	48% +0	48% +1					0.695153	0.304847
3n x 2n	ofp13+1_het_3	-	g2	48% +0	48% +1					0.84902	0.15098
