# Supplementary material for: Targeted Editing and Phenotypic Profiling of CmOFP13 Mutants Reveal Its Role in Melon Fruit Morphogenesis
Source: Physiol Plant. 2025 Nov 29;177(6):e70641. doi: 10.1111/ppl.70641 (PMC12664293; doi:10.1111/ppl.70641)
Supplement: Supplementary file 9 — File S9: ppl70641‐sup‐0009‐FileS9.xlsx. [file PPL-177-e70641-s003.xlsx]

## Sheet: S9A. Fruit phenotype
Targeted editing and phenotypic profiling of CmOFP13 mutants reveal its role in melon fruit morphogenesis
Carlos MAYOBRE, María José GONZALO, Montserrat VERGÉS, Guillem GUARDIA-BERSABÉ, Dídac JIMÉNEZ-SÁNCHEZ, Antonio Jose MONFORTE, Jordi GARCIA-MAS, Marta PUJOL
Supplementary File S9A. Fruit phenotype raw data
Line	Replicate	Location	Season	Area (cm2)	Length (cm)	Width (cm)	Fruit Shape Index	Weight (g)
Wt	1	TM	Summer 2024	122.252	12.2174	12.3952	0.9857	-
Wt	2	TM	Summer 2024	143.081	13.0937	13.6398	0.9566	-
Wt	3	TM	Summer 2024	138.276	13.0302	13.4112	0.9633	-
Wt	4	TM	Summer 2024	110.003	11.4427	11.9888	0.9493	-
Wt	5	TM	Summer 2024	111.337	11.2268	12.2936	0.9104	-
Wt	6	TM	Summer 2024	111.663	11.6332	12.1793	0.9479	-
Wt	7	TM	Summer 2024	128.167	12.3444	13.0302	0.934	-
Wt	8	TM	Summer 2024	125.769	12.3317	12.8143	0.9491	-
ofp13+1_het	1	TM	Summer 2024	120.024	12.1412	12.5349	0.9635	-
ofp13+1_het	2	TM	Summer 2024	135.051	13.0302	12.954	1.0019	-
ofp13+1_het	3	TM	Summer 2024	117.712	12.6746	12.0142	1.0317	-
ofp13+1_het	4	TM	Summer 2024	144.864	13.6906	13.3604	1.0218	-
ofp13+1_het	6	TM	Summer 2024	102.629	11.1506	11.3792	0.9821	-
ofp13+1_het	7	TM	Summer 2024	101.432	11.2141	11.3792	0.9855	-
ofp13+1_het	8	TM	Summer 2024	132.512	13.4747	12.3317	1.0925	-
ofp13+1_homo	3	TM	Summer 2024	101.312	11.6459	11.0744	1.0491	-
ofp13+1_homo	4	TM	Summer 2024	100.403	11.8872	10.8712	1.0909	-
ofp13+1_homo	5	TM	Summer 2024	124.567	13.5128	12.065	1.1199	-
ofp13+1_homo	6	TM	Summer 2024	153.112	15.0114	12.9794	1.1498	-
ofp13+1_homo	7	TM	Summer 2024	129.085	14.1224	11.8364	1.1702	-
ofp13+1_homo	8	TM	Summer 2024	121.584	13.2207	11.8491	1.109	-
Wt	1	IBMCP	Summer 2024	-	13	14	0.928571	1237
Wt	2	IBMCP	Summer 2024	-	8.8	9.5	0.926316	473
Wt	3	IBMCP	Summer 2024	-	10.6	11.5	0.921739	758
Wt	4	IBMCP	Summer 2024	-	11	11.5	0.956522	859
Wt	5	IBMCP	Summer 2024	-	13.3	13.5	0.985185	1303
Wt	6	IBMCP	Summer 2024	-	12	11.9	1.0084	901
Wt	7	IBMCP	Summer 2024	-	12	12	1	923
Wt	8	IBMCP	Summer 2024	-	12.7	13.6	0.933824	1207
Wt	9	IBMCP	Summer 2024	-	13.6	13.6	1	1264
Wt	10	IBMCP	Summer 2024	-	8.7	9	0.966667	419
Wt	11	IBMCP	Summer 2024	-	13	13.5	0.962963	1310
Wt	13	IBMCP	Summer 2024	-	10.9	11.5	0.947826	723
Wt	14	IBMCP	Summer 2024	-	9.2	9.4	0.978723	475
Wt	15	IBMCP	Summer 2024	-	10.2	11.4	0.894737	748
ofp13+1_homo	1	IBMCP	Summer 2024	-	15	13	1.15385	1279
ofp13+1_homo	2	IBMCP	Summer 2024	-	13	11.9	1.09244	1024
ofp13+1_homo	3	IBMCP	Summer 2024	-	12.5	11.2	1.11607	854
ofp13+1_homo	4	IBMCP	Summer 2024	-	15.8	12.9	1.22481	1326
ofp13+1_homo	5	IBMCP	Summer 2024	-	14.9	13	1.0177	1292
ofp13+1_homo	6	IBMCP	Summer 2024	-	11.5	11.3	1.14615	829
ofp13+1_homo	7	IBMCP	Summer 2024	-	10.5	10.5	1	638
ofp13+1_homo	8	IBMCP	Summer 2024	-	11.8	10.8	1.09259	740
ofp13+1_homo	9	IBMCP	Summer 2024	-	14.5	12.8	1.13281	1220
Wt	3	CRAG	Autumn 2023	76.6057	9.0932	10.2362	0.888337	-
Wt	4	CRAG	Autumn 2023	83.9992	10.0076	10.1854	0.982544	-
Wt	5	CRAG	Autumn 2023	87.4224	10.1346	10.6426	0.952267	-
Wt	6	CRAG	Autumn 2023	79.2727	9.4996	10.3632	0.916667	-
Wt	7	CRAG	Autumn 2023	69.045	8.6106	10.0076	0.860406	-
ofp13+1_het	1	CRAG	Autumn 2023	83.8734	10.0076	10.4648	0.956311	-
ofp13+1_het	4	CRAG	Autumn 2023	102.097	11.3284	11.3284	1	-
ofp13+1_het	11	CRAG	Autumn 2023	93.3211	10.5918	10.9474	0.967517	-
ofp13+1_het	17	CRAG	Autumn 2023	78.1831	9.3726	10.3124	0.908867	-
ofp13+1_het	19	CRAG	Autumn 2023	82.3282	9.8044	10.3886	0.943765	-
ofp13+1_homo	6	CRAG	Autumn 2023	81.6656	10.5664	9.9314	1.06394	-
ofp13+1_homo	13	CRAG	Autumn 2023	88.4501	10.668	10.7188	0.995261	-
ofp13+1_homo	14	CRAG	Autumn 2023	86.776	10.5156	10.541	0.99759	-
ofp13+1_homo	15	CRAG	Autumn 2023	89.8863	10.668	10.7442	0.992908	-
ofp13+1_homo	18	CRAG	Autumn 2023	95.6553	11.1252	10.9474	1.01624	-
ofp13+1_homo	20	CRAG	Autumn 2023	78.5708	10.4394	9.7536	1.07031	-
ofp13+1_homo	27	CRAG	Autumn 2023	91.9476	11.2268	10.3632	1.08333	-

## Sheet: S9B. Ovary phenotype macro
Supplementary File S9B. Macroscopic ovary phenotype raw data
Line	Flower	Stage	Length (mm)	Width (mm)	Shape
ofp13+1_homo	F1	7DpreA	5.97	2.64	2.26136
ofp13+1_homo	F2	7DpreA	5.43	3.62	1.5
ofp13+1_homo	F3	7DpreA	4.54	2.73	1.663
ofp13+1_homo	F4	7DpreA	5.375	3.43	1.56867
Wt	F1	7DpreA	6.13	5.71	1.07356
Wt	F2	7DpreA	3.74	2.86	1.30769
Wt	F3	7DpreA	5.78	4.81	1.20166
Wt	F4	7DpreA	4.63	4.54	1.01982
Wt	F5	7DpreA	5.4	4.09	1.32029
ofp13+1_homo	F1	6DpreA	5.07	2.12	2.39151
ofp13+1_homo	F2	6DpreA	5.96	3.8	1.56842
ofp13+1_homo	F3	6DpreA	6.41	3.88	1.65206
ofp13+1_homo	F4	6DpreA	5.85	3.5	1.67143
Wt	F1	6DpreA	6.73	5.72	1.17657
Wt	F2	6DpreA	4.5	4.265	1.05512
Wt	F3	6DpreA	6.41	4.58	1.39956
Wt	F4	6DpreA	4.99	3.95	1.26329
Wt	F5	6DpreA	5.96	4.08	1.46078
ofp13+1_homo	F1	5DpreA	6.26	3.33	1.87988
ofp13+1_homo	F2	5DpreA	6.695	5.04	1.33082
ofp13+1_homo	F3	5DpreA	5.75	4.14	1.38889
ofp13+1_homo	F4	5DpreA	6.05	4.38	1.38128
Wt	F1	5DpreA	6.89	6.31	1.09192
Wt	F2	5DpreA	5.85	4.96	1.17944
Wt	F3	5DpreA	4.707	4.141	1.13668
Wt	F4	5DpreA	6.09	5.09	1.19646
Wt	F5	5DpreA	5.824	4.529	1.28594
ofp13+1_homo	F1	4DpreA	6.67	3.36	1.98512
ofp13+1_homo	F2	4DpreA	7.26	5.27	1.37761
ofp13+1_homo	F3	4DpreA	8.2	5.43	1.51013
ofp13+1_homo	F4	4DpreA	7.25	4.48	1.6183
Wt	F1	4DpreA	6.55	6.31	1.03803
Wt	F2	4DpreA	6.08	4.94	1.23077
Wt	F3	4DpreA	6.65	5.39	1.23377
Wt	F4	4DpreA	6.81	4.78	1.42469
Wt	F5	4DpreA	7.64	4.94	1.54656
ofp13+1_homo	F1	1DpreA	9.81	7.28	1.34753
ofp13+1_homo	F2	1DpreA	8.63	5.53	1.56058
ofp13+1_homo	F3	1DpreA	8.28	5.7	1.45263
ofp13+1_homo	F4	1DpreA	7.85	5.59	1.40429
Wt	F1	1DpreA	8.14	7.38	1.10298
Wt	F2	1DpreA	7.08	6.01	1.17804
Wt	F3	1DpreA	6.871	5.63	1.22043
Wt	F4	1DpreA	7.57	6.41	1.18097
Wt	F5	1DpreA	7.65	5.82	1.31443
ofp13+1_homo	F1	Anthesis	10.08	7.08	1.42373
ofp13+1_homo	F2	Anthesis	10.87	6.99	1.55508
ofp13+1_homo	F3	Anthesis	10.33	6.6	1.56515
ofp13+1_homo	F4	Anthesis	9.84	6.59	1.49317
Wt	F1	Anthesis	10.69	7.38	1.44851
Wt	F2	Anthesis	8.96	6.92	1.2948
Wt	F3	Anthesis	8.75	7.37	1.18725
Wt	F4	Anthesis	8.52	7.39	1.15291
Wt	F5	Anthesis	8.09	6.39	1.26604

## Sheet: S9C. Ovary phenotype micro
Supplementary File S9C. Microscopic ovary phenotype raw data
Line	Flower	Replicate	Stage	Length (mm)	Width (mm)	Constriction (mm)	Shape	Distal End Blockiness
ofp13+1_homo	F1	1	E1	3.467	2.105	1.593	1.64703	0.75677
ofp13+1_homo	F1	2	E1	3.565	2.089	1.609	1.70656	0.770225
ofp13+1_homo	F1	3	E1	3.562	2.084	1.483	1.70921	0.711612
ofp13+1_homo	F2	1	E1	2.944	1.851	1.576	1.59049	0.851432
ofp13+1_homo	F2	2	E1	3.205	2.444	1.945	1.31137	0.795827
ofp13+1_homo	F2	3	E1	2.475	1.699	1.472	1.45674	0.866392
ofp13+1_homo	F3	1	E1	2.787	1.575	1.011	1.76952	0.641905
ofp13+1_homo	F3	2	E1	3.098	1.671	1.099	1.85398	0.65769
ofp13+1_homo	F3	3	E1	3.224	1.622	1.169	1.98767	0.720715
ofp13+1_homo	F4	1	E1	3.603	2.037	1.374	1.76878	0.674521
ofp13+1_homo	F4	2	E1	3.72	2.021	1.452	1.84067	0.718456
ofp13+1_homo	F4	3	E1	3.65	2.1	1.401	1.7381	0.667143
ofp13+1_homo	F5	1	E1	3.505	1.903	1.466	1.84183	0.770363
ofp13+1_homo	F5	2	E1	3.396	1.802	1.501	1.88457	0.832963
ofp13+1_homo	F5	3	E1	3.715	1.915	1.503	1.93995	0.784856
ofp13+1_homo	F6	1	E1	3.281	2.142	1.281	1.53175	0.598039
ofp13+1_homo	F6	2	E1	3.448	2.029	1.281	1.69936	0.631345
ofp13+1_homo	F6	3	E1	3.528	2.111	1.385	1.67125	0.656087
Wt	F1	1	E1	3.032	2.516	1.923	1.20509	0.764308
Wt	F1	2	E1	2.897	2.41	1.917	1.20207	0.795436
Wt	F1	3	E1	2.978	2.522	2.011	1.18081	0.797383
Wt	F2	1	E1	2.113	1.232	0.988	1.7151	0.801948
Wt	F2	2	E1	2.479	1.474	1.21	1.68182	0.820896
Wt	F2	3	E1	2.216	1.504	1.101	1.4734	0.732048
Wt	F3	1	E1	2.826	2.408	0.99	1.17359	0.41113
Wt	F3	2	E1	3.01	2.538	1.5	1.18597	0.591017
Wt	F3	3	E1	2.814	2.416	1.01	1.16474	0.418046
Wt	F4	1	E1	2.66	1.971	1.262	1.34957	0.640284
Wt	F4	2	E1	2.718	2.05	1.293	1.32585	0.630732
Wt	F4	3	E1	2.742	2.02	1.249	1.35743	0.618317
Wt	F5	1	E1	3.047	2.031	1.35	1.50025	0.664697
Wt	F5	2	E1	2.856	1.962	1.443	1.45566	0.735474
Wt	F5	3	E1	2.94	2.089	1.446	1.40737	0.692197
Wt	F6	1	E1	3.202	2.558	1.489	1.25176	0.582095
Wt	F6	2	E1	3.291	2.534	1.767	1.29874	0.697316
Wt	F6	3	E1	3.247	2.505	1.762	1.29621	0.703393
ofp13+1_homo	F1	1	E2-E3	3.543	2.067	1.173	1.71408	0.567489
ofp13+1_homo	F1	2	E2-E3	3.926	2.252	1.428	1.74334	0.634103
ofp13+1_homo	F1	3	E2-E3	3.651	2.158	1.342	1.69184	0.621872
ofp13+1_homo	F2	1	E2-E3	2.586	1.348	1.081	1.9184	0.801929
ofp13+1_homo	F2	2	E2-E3	2.681	1.151	1.19	2.32928	1.03388
ofp13+1_homo	F2	3	E2-E3	2.596	1.245	1.171	2.08514	0.940562
ofp13+1_homo	F4	1	E2-E3	4.274	2.51	1.692	1.70279	0.674104
ofp13+1_homo	F4	2	E2-E3	4.268	2.527	1.802	1.68896	0.713099
ofp13+1_homo	F4	3	E2-E3	4.408	2.577	1.796	1.71052	0.696934
ofp13+1_homo	F6	1	E2-E3	3.663	2.303	1.894	1.59053	0.822406
ofp13+1_homo	F6	2	E2-E3	3.03	2.014	1.633	1.50447	0.810824
ofp13+1_homo	F6	3	E2-E3	3.438	2.255	1.863	1.52461	0.826164
ofp13+1_homo	F7	1	E2-E3	3.165	1.949	1.581	1.62391	0.811185
ofp13+1_homo	F7	2	E2-E3	3.527	2.097	1.688	1.68193	0.804959
ofp13+1_homo	F7	3	E2-E3	3.279	1.905	1.534	1.72126	0.805249
ofp13+1_homo	F8	1	E2-E3	4.326	2.169	1.438	1.99447	0.662978
ofp13+1_homo	F8	2	E2-E3	3.908	1.833	1.312	2.13202	0.715767
ofp13+1_homo	F8	3	E2-E3	4.082	1.99	1.351	2.05126	0.678894
ofp13+1_homo	F9	1	E2-E3	5.041	2.867	2.003	1.75828	0.69864
ofp13+1_homo	F9	2	E2-E3	4.962	2.514	1.934	1.97375	0.769292
ofp13+1_homo	F9	3	E2-E3	5.158	2.681	2.119	1.92391	0.790377
Wt	F1	1	E2-E3	2.914	1.699	1.291	1.71513	0.759859
Wt	F1	2	E2-E3	3.1	1.754	1.335	1.76739	0.761117
Wt	F1	3	E2-E3	3.281	1.81	1.404	1.81271	0.775691
Wt	F2	1	E2-E3	3.515	2.026	1.327	1.73495	0.654985
Wt	F2	2	E2-E3	3.688	2.263	1.566	1.6297	0.692002
Wt	F2	3	E2-E3	3.538	2.119	1.339	1.66966	0.631902
Wt	F3	1	E2-E3	3.612	2.758	1.569	1.30964	0.56889
Wt	F3	2	E2-E3	3.402	2.099	1.345	1.62077	0.640781
Wt	F3	3	E2-E3	3.024	2.126	1.318	1.42239	0.619944
Wt	F4	1	E2-E3	4.057	2.891	1.612	1.40332	0.557593
Wt	F4	2	E2-E3	3.935	2.83	1.555	1.39046	0.54947
Wt	F4	3	E2-E3	4.012	2.75	1.615	1.45891	0.587273
Wt	F5	1	E2-E3	4.123	2.577	1.561	1.59992	0.605743
Wt	F5	2	E2-E3	3.792	2.461	1.468	1.54084	0.596505
Wt	F5	3	E2-E3	3.96	2.587	1.642	1.53073	0.634712
Wt	F6	1	E2-E3	3.247	2.09	1.563	1.55359	0.747847
Wt	F6	2	E2-E3	3.206	1.958	1.559	1.63739	0.796221
Wt	F6	3	E2-E3	3.236	2.039	1.502	1.58705	0.736636
ofp13+1_homo	F1	1	E4	4.38	2.753	2.03	1.59099	0.737377
ofp13+1_homo	F1	2	E4	4.001	2.929	2.249	1.366	0.767839
ofp13+1_homo	F1	3	E4	3.949	2.688	1.917	1.46912	0.71317
ofp13+1_homo	F2	1	E4	4.126	2.126	1.78	1.94073	0.837253
ofp13+1_homo	F2	2	E4	4.309	2.189	1.788	1.96848	0.816811
ofp13+1_homo	F2	3	E4	4.248	2.134	1.685	1.99063	0.789597
ofp13+1_homo	F3	1	E4	4.92	2.602	1.881	1.89085	0.722905
ofp13+1_homo	F3	2	E4	4.716	2.471	1.853	1.90854	0.749899
ofp13+1_homo	F3	3	E4	3.902	2.233	1.356	1.74742	0.607255
Wt	F1	1	E4	5.563	3.162	2.156	1.75933	0.681847
Wt	F1	2	E4	5.151	3.137	2.248	1.64201	0.716608
Wt	F1	3	E4	5.01	3.195	2.098	1.56808	0.656651
Wt	F2	1	E4	4.089	3.102	1.999	1.31818	0.644423
Wt	F2	2	E4	4.595	3.204	2.136	1.43414	0.666667
Wt	F2	3	E4	4.563	3.337	2.154	1.3674	0.64549
Wt	F3	1	E4	3.681	2.392	1.329	1.53888	0.555602
Wt	F3	2	E4	4.533	2.585	1.677	1.75358	0.648743
Wt	F3	3	E4	4.212	2.56	1.646	1.64531	0.642969
Wt	F4	1	E4	4.443	2.987	2.004	1.48745	0.670907
Wt	F4	2	E4	4.336	2.981	1.925	1.45455	0.645756
Wt	F4	3	E4	4.28	3.113	2.069	1.37488	0.664632
Wt	F5	1	E4	4.23	3.314	1.852	1.2764	0.558841
Wt	F5	2	E4	4.515	3.389	2.069	1.33225	0.610505
Wt	F5	3	E4	4.234	3	1.636	1.41133	0.545333

## Sheet: S9D. Ovary cells phenotype
Supplementary File S9D. Ovary cells phenotype raw data
Line	Stage	Flower	Distance X axis (mm)	Distance Y axis (mm)	Nº cells X axis	Nº cells Y axis	Cell size X axis (distance/nº cells) (μm)	Cell size Y axis (distance/nº cells) (μm)	Cell shape (Y/X)
ofp13+1_homo	E1	F1	2.24	0.751	83	29	26.988	25.8966	0.95956
ofp13+1_homo	E1	F2	2.73	1.126	95	40	28.7368	28.15	0.979579
ofp13+1_homo	E1	F3	1.03	1.034	53	34	19.434	30.4118	1.56488
ofp13+1_homo	E1	F4	1.913	0.759	78	33	24.5256	23	0.937794
ofp13+1_homo	E1	F5	1.679	0.651	101	26	16.6238	25.0385	1.50619
ofp13+1_homo	E1	F6	1.287	0.677	71	28	18.1268	24.1786	1.33386
Wt	E1	F1	2	0.679	123	35	16.2602	19.4	1.1931
Wt	E1	F2	1.04	0.702	99	42	10.5051	16.7143	1.59107
Wt	E1	F3	2.59	0.796	96	37	26.9792	21.5135	0.797412
Wt	E1	F4	1.766	0.828	83	40	21.2771	20.7	0.972877
Wt	E1	F5	1.557	0.741	101	46	15.4158	16.1087	1.04494
